# Supplementary material for: Partial proportional odds model for predicting multiple lower extremity amputation among T2DM patients
Source: BMC Med Inform Decis Mak. 2025 Aug 4;25:287. doi: 10.1186/s12911-025-03112-6 (PMC12323144; doi:10.1186/s12911-025-03112-6)
Supplement: Supplementary file 1 — Supplementary Material 1 [file 12911_2025_3112_MOESM1_ESM.r]

#library
library(ggplot2)
library(reshape2)
library(Matrix)
library(car) 
library(boot)
library(dplyr)
library(tidyverse)  
library(rstatix) 
library(ordinal) 
library(MASS)
library(brant)
library(VGAM)


#call data
data=read.csv("Sampledata.csv",header=T)
head(data)
#continuous data
data$ age =as.numeric(data$age)
data$los =as.numeric(data$ los)
data$fever=as.numeric(data$fever,na.rm=TRUE)
data$wbc1000=as.numeric(data$wbc1000,na.rm=TRUE)
data$platecount1000=as.numeric(data$platecount1000)
data$eGFR=as.numeric(data$eGFR,na.rm=TRUE)
data$wagner=as.numeric(data$wagner,na.rm=TRUE)

#factor variables
data$gender =as.factor(data$gender)
data$ethnicity=as.factor(data$ethnicity)
data$ethnicity <- relevel(factor(data$ethnicity),ref=1)
data$location=as.factor(data$location)
data$location <- relevel(factor(data$location),ref=1)
data$illness_duration=as.factor(data$illness_duration)
data$illness_duration <- relevel(factor(data$illness_duration),ref=1)
data$smoker=as.factor(data$smoker)
data$alcohol=as.factor(data$alcohol)
data$anaemia=as.factor(data$anaemia)
data$hypertension=as.factor(data$hypertension)
data$IHD=as.factor(data$IHD)
data$rbs_high=as.factor(data$rbs_high)
data$leukocytosis=as.factor(data$leukocytosis)
data$thrombocytosis=as.factor(data$thrombocytosis)
data$wagner_r=as.factor(data$wagner_r)
data$ckd=as.factor(data$ckd)

#POM:
#convert lea to ordered factor
data$lea=as.ordered(data$lea)

mod_pom<- polr(lea ~ gender+ ethnicity + age + hypertension + anaemia+ leukocytosis + thrombocytosis+ ckd +los+ illness_duration, data, Hess = TRUE)
summary(mod_pom)

#odds ratios
(ctable<-coef(summary(mod_pom)))
p <- pnorm(abs(ctable[,"t value"]),lower.tail=FALSE*2)
(ctable<-cbind(ctable, "p value" =p))
(ci <- confint(mod_pom))
exp(cbind(OR=coef(mod_pom), confint.default(mod_pom)))

#PO assumption test(overall) 
brant(mod_pom)

#PO assumption test(single)
m_eth<- polr(lea ~ethnicity, data,Hess = TRUE)
brant(m_eth)

# AIC and BIC
aic<-AIC(mod_pom)
aic
bic<-BIC(mod_pom)
bic

#PPOM
mod_ppom<-vglm(lea ~ gender + ethnicity + age + hypertension+ anaemia+ leukocytosis + thrombocytosis+los+ illness_duration, family=cumulative(link="logitlink", parallel = FALSE ~ illness_duration+ los,reverse = TRUE),data)
summary(mod_ppom)
#odds ratios
(ctable<-coef(summary(mod_ppom)))
exp( cbind( OR=coef(mod_ppom), confint.default(mod_ppom)))

#AIC and BIC
aic<-AIC(mod_ppom)
aic
bic<-BIC(mod_ppom)
bic


#Predicted probabilities for each category
pred_probs <- predict(mod_ppom, type = "response")
colnames(pred_probs) <- c("pred_0", "pred_1", "pred_2")

calib_data <- cbind(as.data.frame(data), pred_probs)
names(calib_data)

long_data <- calib_data %>%
  dplyr::select(lea, pred_0, pred_1, pred_2) %>%
  pivot_longer(cols = starts_with("pred_"),
               names_to = "Category", values_to = "Pred_Prob")

long_data <- long_data %>%
  mutate(prob_bin = cut(Pred_Prob, breaks = seq(0, 1, by = 0.1), include.lowest = TRUE))

calibration_summary <- long_data %>%
  group_by(Category, prob_bin) %>%
  summarise(
    mean_pred = mean(Pred_Prob),
    observed = mean(as.numeric(lea) == as.numeric(substr(Category, 6, 6))),
    .groups = 'drop'
  )

# Calibration plot
ggplot(calibration_summary, aes(x = mean_pred, y = observed, color = Category)) +
  geom_point() +
  geom_line() +
  geom_abline(intercept = 0, slope = 1, linetype = "dashed") +
  labs(x = "Predicted Probability", y = "Observed Proportion",
       title = "Calibration Plot for PPOM (lea)") +
  theme_minimal()

#ordinal c-index 
library(Hmisc)

# Custom function to calculate ordinal c-index

ordinal_c_index <- function(outcome, pred_score) {
  n <- length(outcome)
  concordant <- 0
  permissible <- 0
  
  for (i in 1:(n-1)) {
    for (j in (i+1):n) {
      if (outcome[i] != outcome[j]) {
        permissible <- permissible + 1
        if ((outcome[i] > outcome[j] & pred_score[i] > pred_score[j]) |
            (outcome[j] > outcome[i] & pred_score[j] > pred_score[i])) {
          concordant <- concordant + 1
        }
      }
    }
  }
  c_index <- concordant / permissible
  return(c_index)
}

pred_probs <- predict(mod_ppom, type = "response")

# Calculate expected score (0*P0 + 1*P1 + 2*P2)
pred_score <- pred_probs %*% c(0, 1, 2)
 
# Compute ordinal c-index 
c_index_result<- ordinal_c_index(as.numeric(data$lea), pred_score)

# Display the ordinal c-index
print(c_index_result)

#Somers' D
ordinal_cindex <- 0.7
somers_d <- 2 * (ordinal_cindex - 0.5)
somers_d

#MLR
library(nnet)

#call data
data=read.csv("Sampledata.csv",header=T)
head(data)
#continuous data
data$ age =as.numeric(data$age)
data$los =as.numeric(data$ los)
data$fever=as.numeric(data$fever,na.rm=TRUE)
data$wbc1000=as.numeric(data$wbc1000,na.rm=TRUE)
data$platecount1000=as.numeric(data$platecount1000)
data$eGFR=as.numeric(data$eGFR,na.rm=TRUE)
data$wagner=as.numeric(data$wagner,na.rm=TRUE)

#factor variables
data$gender =as.factor(data$gender)
data$ethnicity=as.factor(data$ethnicity)
data$ethnicity <- relevel(factor(data$ethnicity),ref=1)
data$location=as.factor(data$location)
data$location <- relevel(factor(data$location),ref=1)
data$illness_duration=as.factor(data$illness_duration)
data$illness_duration <- relevel(factor(data$illness_duration),ref=1)
data$smoker=as.factor(data$smoker)
data$alcohol=as.factor(data$alcohol)
data$anaemia=as.factor(data$anaemia)
data$hypertension=as.factor(data$hypertension)
data$IHD=as.factor(data$IHD)
data$leukocytosis=as.factor(data$leukocytosis)
data$thrombocytosis=as.factor(data$thrombocytosis)
data$wagner_r=as.factor(data$wagner_r)
#Dv as factor variable
data$lea=as.factor(data$lea)
# reference setting
data$lea <- relevel(data$lea, ref = "0")

mod_mlr<-multinom(lea ~ gender + ethnicity + age+hypertension +anaemia +leukocytosis+ thrombocytosis+ ckd +los + illness_duration, data)
summary(mod_mlr)

#odds ratios 
odds_ratios <- exp(summary(mod_mlr)$coefficients)
odds_ratios
data.frame(t(odds_ratios))
exp(confint(mod_mlr))

#AIC and BIC
AIC(mod_mlr)
BIC(mod_mlr)
