# Supplementary material for: Partial proportional odds model for predicting multiple lower extremity amputation among T2DM patients
Source: BMC Med Inform Decis Mak. 2025 Aug 4;25:287. doi: 10.1186/s12911-025-03112-6 (PMC12323144; doi:10.1186/s12911-025-03112-6)
Supplement: Supplementary file 2 — Supplementary Material 2 [file 12911_2025_3112_MOESM2_ESM.csv]

SN	age	gender	ethnicity	location	los	smoker	alcohol	anaemia	hypertension	Stroke	MI	IHD	CABG	illness_duration	body_temp	fever	wagner	wagner_r	rbs	rbs_high	wbc	wbc1000	leukocytosis	platecount	platecount1000	thrombocytosis	eGFR	ckd	lea
1	66.06	1	1	2	5	0	0	1	1	0	0	0	0	2	35.9	0	5	2	13.4	1	7800	7.8	0	320000	320	0	82	0	1
2	66.83	1	2	1	5	0	1	1	1	0	0	0	0	1	37.3	0	4	2	17.3	1	7000	7	0	399000	399	0	79	0	2
3	55.25	0	1	1	8	0	0	1	1	0	0	1	0	1	36.1	0	5	2	7.5	0	18500	18.5	1	222000	222	0	14	1	2
4	69.77	1	1	2	4	1	1	1	0	0	0	0	0	1	37.5	0	3	1	23.3	1	13500	13.5	1	241000	241	0	99	0	0
5	54.11	1	1	1	5	0	0	1	0	0	0	0	0	1	36.9	0	4	2	18.8	1	19200	19.2	1	340000	340	0	46	1	2
6	56.11	0	1	3	19	1	1	1	0	0	0	1	0	1	37.7	0	4	2	17.6	1	10800	10.8	0	337000	337	0	82	0	1
7	69.18	1	1	3	2	1	1	1	0	0	0	0	0	1	37	0	4	2	13.9	1	21300	21.3	1	416000	416	0	28	1	1
8	51.5	1	1	1	2	1	1	1	0	0	0	0	0	1	36.4	0	4	2	9.4	0	12500	12.5	1	319000	319	0	82	0	1
9	30.83	0	1	1	10	1	1	0	0	0	0	0	0	1	36.1	0	4	2	30.2	1	18700	18.7	1	209000	209	0	154	0	1
10	63	1	2	2	6	1	1	1	0	1	0	1	0	1	38.1	0	4	2	28.1	1	12700	12.7	1	331000	331	0	72	0	1
11	69.15	1	1	1	2	1	1	1	1	0	0	0	0	1	36.4	0	4	2	20	1	6200	6.2	0	332000	332	0	89	0	1
12	51.96	1	1	3	3	0	0	1	1	0	0	0	0	1	36	0	4	2	13.5	1	9600	9.6	0	347000	347	0	44	1	1
13	68.59	1	1	1	9	0	0	1	1	0	0	0	0	1	38.2	0	4	2	10.6	1	15400	15.4	1	224000	224	0	35	1	1
14	67.86	0	1	1	13	0	0	1	0	0	0	0	0	1	36	0	4	2	10.3	1	9640	9.64	0	434000	434	0	16	1	1
15	62.09	0	1	1	2	0	0	1	1	0	0	0	0	1	36	0	5	2	28.6	1	11000	11	0	310000	310	0	52	1	2
16	74.23	1	2	3	1	0	0	1	0	0	0	0	0	1	35.1	0	4	2	9.2	0	7000	7	0	170000	170	0	42	1	1
17	42.69	0	1	1	8	1	1	0	1	0	0	0	0	1	36.9	0	4	2	11	1	15000	15	1	533000	533	1	95	0	1
18	55.41	1	1	1	2	0	0	1	1	0	0	0	0	1	36	0	4	2	18.5	1	9500	9.5	0	414000	414	0	20	1	1
19	34.76	1	1	3	2	0	1	0	0	0	0	0	0	1	39.1	1	3	1	9.6	0	24200	24.2	1	230000	230	0	23	1	0
20	71.08	1	2	1	12	0	0	1	1	0	0	0	0	1	36.2	0	5	2	10	0	17000	17	1	357000	357	0	14	1	1
21	69.36	0	1	1	7	0	1	1	1	0	0	0	0	1	36	0	5	2	12.7	1	17200	17.2	1	289000	289	0	26	1	2
22	65	0	1	1	4	1	1	1	0	0	0	0	0	2	35.9	0	5	2	15.3	1	17700	17.7	1	658000	658	1	29	1	2
23	48.13	0	1	1	2	1	1	0	1	0	0	0	0	1	38.1	0	4	2	18.6	1	15800	15.8	1	305000	305	0	98	0	1
24	53.84	1	1	1	6	1	1	1	1	0	0	1	0	1	36.2	0	4	2	18.7	1	10880	10.88	0	430000	430	0	48	1	1
25	40.57	1	2	1	11	0	0	1	1	0	0	0	0	1	37.4	0	5	2	7.6	0	16860	16.86	1	376000	376	0	108	0	1
26	67.5	0	2	3	7	0	0	1	1	0	0	0	0	1	35.5	0	5	2	22.9	1	8000	8	0	314000	314	0	89	0	1
27	58.45	1	2	1	2	0	0	1	1	0	0	0	0	1	36.8	0	3	1	HI	1	16270	16.27	1	398000	398	0	97	0	0
28	56.55	1	1	3	2	0	0	1	0	0	0	0	0	1	36.4	0	5	2	7	0	25200	25.2	1	473000	473	1	75	0	1
29	57.03	0	1	2	6	0	1	1	1	0	0	0	0	2	36.1	0	5	2	HI	1	24000	24	1	403000	403	0	58	1	2
30	66.88	0	2	2	3	0	0	1	0	0	0	0	0	1	36.2	0	4	2	16.2	1	25300	25.3	1	279000	279	0	13	1	2
31	57.89	1	2	1	7	0	0	1	0	0	0	0	0	1	36.7	0	5	2	30.4	1	12940	12.94	1	481000	481	1	67	0	2
32	55.64	0	1	1	5	1	1	1	1	0	0	0	0	1	36	0	3	1	8.3	0	18200	18.2	1	417000	417	0	26	1	0
33	55.82	1	2	1	5	1	1	0	0	0	0	0	0	1	36.1	0	4	2	15.2	1	11820	11.82	0	557000	557	1	79	0	1
34	64.91	1	1	1	3	0	0	1	1	0	0	0	0	2	36.5	0	4	2	18.7	1	15700	15.7	1	257000	257	0	26	1	1
35	50.01	1	1	3	4	1	1	1	1	1	0	1	0	1	37.8	0	5	2	30.6	1	12700	12.7	1	412000	412	0	70	0	1
36	61.73	0	1	1	5	0	1	1	1	0	0	0	0	1	36.8	0	5	2	14.6	1	9100	9.1	0	306000	306	0	53	1	2
37	65.3	1	1	1	5	0	0	1	0	0	0	0	0	1	36.4	0	4	2	13.2	1	13590	13.59	1	222000	222	0	52	1	1
38	53.31	1	1	1	5	0	1	0	0	0	0	0	0	1	36.8	0	3	1	4.8	0	11000	11	0	210000	210	0	90	0	0
39	46.31	1	1	3	4	1	1	1	0	0	0	0	0	1	37	0	5	2	7.1	0	17400	17.4	1	614000	614	1	100	0	1
40	46.05	0	1	3	13	1	1	1	0	0	0	0	0	1	35.6	0	2	1	10	0	23900	23.9	1	455000	455	1	55	1	0
41	79.37	0	1	3	5	1	1	1	1	0	0	0	0	2	36.1	0	5	2	9.8	0	15600	15.6	1	591000	591	1	37	1	1
42	58.84	0	2	1	5	0	0	1	0	0	0	0	0	1	37.5	0	5	2	6	0	25700	25.7	1	907000	907	1	117	0	1
43	22.6	1	1	3	2	0	0	1	1	0	0	0	0	1	36.8	0	4	2	13.2	1	13900	13.9	1	300000	300	0	28	1	1
44	48.04	0	1	1	3	1	1	1	0	0	0	0	0	2	36.3	0	5	2	20	1	20300	20.3	1	404000	404	0	83	0	1
45	72.37	0	1	1	18	0	1	1	0	0	0	1	0	1	38.1	0	5	2	11.5	1	19800	19.8	1	219000	219	0	13	1	1
46	60.81	1	1	1	3	0	0	1	0	0	0	0	0	1	36	0	4	2	23.3	1	9400	9.4	0	424000	424	0	90	0	2
47	66.89	1	1	1	9	0	0	0	0	0	0	1	0	2	36.8	0	5	2	11.8	1	10900	10.9	0	264000	264	0	61	0	2
48	48.87	1	1	1	7	0	0	1	0	0	0	0	0	1	37.6	0	3	1	10.2	1	2830	2.83	0	230000	230	0	85	0	0
49	56.27	1	1	1	3	1	1	1	1	0	0	0	0	1	36.7	0	3	1	26.3	1	8300	8.3	0	353000	353	0	46	1	0
50	40.4	0	1	1	14	0	0	1	0	0	0	0	0	1	36.8	0	5	2	19.9	1	15900	15.9	1	472000	472	1	66	0	1
51	63.27	0	2	1	3	0	0	1	1	0	0	0	0	1	36	0	5	2	22.5	1	9200	9.2	0	370000	370	0	85	0	1
52	56	0	3	1	9	0	0	1	0	0	0	0	0	1	36.8	0	5	2	15.1	1	7240	7.24	0	371000	371	0	16	1	2
53	67.64	0	1	1	7	0	0	1	1	0	0	0	0	1	36.9	0	4	2	11.9	1	12100	12.1	1	241000	241	0	35	1	2
54	61	1	1	1	6	0	0	1	0	0	0	0	0	1	36.5	0	3	1	20.2	1	13500	13.5	1	356000	356	0	86	0	0
55	56.06	1	2	1	7	0	0	0	1	0	0	1	0	2	37.8	0	4	2	7	0	17600	17.6	1	230000	230	0	44	1	1
56	84.68	0	2	1	8	1	1	1	1	0	0	0	0	1	36.2	0	4	2	29.5	1	23100	23.1	1	201000	201	0	16	1	2
57	34.16	1	1	3	5	1	1	1	0	0	0	0	0	1	37.3	0	4	2	7	0	11700	11.7	0	673000	673	1	115	0	1
58	57.86	0	1	1	2	0	0	1	1	0	0	0	0	1	37.6	0	4	2	14.3	1	13790	13.79	1	359000	359	0	62	0	1
59	59.87	1	2	1	6	0	0	1	1	0	0	1	0	1	37.9	0	3	1	15	1	26200	26.2	1	582000	582	1	66	0	0
60	52.25	1	2	2	5	1	1	1	1	0	0	0	0	1	36.9	0	5	2	21.3	1	8800	8.8	0	330000	330	0	103	0	1
61	74.63	1	1	3	14	0	0	1	0	0	0	0	0	1	36.4	0	5	2	16.9	1	14300	14.3	1	462000	462	1	43	1	1
62	32.9	1	1	1	12	1	1	1	1	0	0	0	0	1	36.6	0	5	2	13.8	1	25340	25.34	1	394000	394	0	127	0	1
63	48.55	1	2	1	4	1	1	1	0	0	0	1	0	1	37.9	0	5	2	8.7	0	21040	21.04	1	385000	385	0	29	1	1
64	41	0	1	1	17	0	0	0	1	0	0	0	0	1	36	0	2	1	4.7	0	8500	8.5	0	250000	250	0	111	0	0
65	51.38	1	2	2	6	0	0	0	0	0	0	0	0	1	36.4	0	3	1	32.7	1	11220	11.22	0	286000	286	0	114	0	0
66	61.92	1	2	1	3	1	1	1	0	0	0	1	0	1	37.3	0	4	2	15	1	15700	15.7	1	357000	357	0	73	0	1
67	51.07	1	1	1	16	0	0	1	1	0	0	0	0	1	38	0	5	2	15.4	1	11600	11.6	0	480000	480	1	73	0	2
68	70.98	1	2	1	8	1	1	1	0	1	0	1	0	1	36.6	0	5	2	9.9	0	18300	18.3	1	440000	440	0	67	0	2
69	60.67	1	1	3	2	0	0	1	0	0	0	0	0	1	38	0	4	2	21.6	1	14500	14.5	1	207000	207	0	83	0	1
70	48.07	1	1	3	5	1	1	0	0	0	0	0	0	1	37.1	0	2	1	15	1	15500	15.5	1	404000	404	0	37	1	0
71	57.11	1	2	1	5	0	0	1	1	0	0	1	0	1	39.8	1	5	2	15.9	1	18100	18.1	1	539000	539	1	32	1	1
72	45.53	0	1	1	5	0	0	1	1	0	0	0	0	2	36.4	0	5	2	7.5	0	19910	19.91	1	240000	240	0	84	0	1
73	49.69	0	2	2	5	0	0	1	1	0	0	0	0	1	36.5	0	3	1	12.8	1	12500	12.5	1	350000	350	0	74	0	0
74	56.89	1	1	1	3	0	1	1	0	0	0	0	0	1	37.8	0	5	2	14.7	1	18600	18.6	1	770000	770	1	35	1	1
75	58.28	1	1	1	4	0	1	1	0	0	0	0	0	2	36.2	0	5	2	7.5	0	3100	3.1	0	253000	253	0	12	1	1
76	51.79	1	1	1	2	0	0	1	0	0	0	0	0	1	36	0	4	2	18.9	1	8600	8.6	0	266000	266	0	51	1	1
77	52.63	0	1	1	4	0	0	1	0	0	0	0	0	1	36.7	0	4	2	26	1	21900	21.9	1	353000	353	0	24	1	2
78	40.18	1	1	1	3	1	1	1	1	0	0	0	0	1	35	0	4	2	18.5	1	9550	9.55	0	349000	349	0	111	0	2
79	60	0	2	1	3	0	0	1	0	0	0	0	0	1	36.7	0	4	2	12.1	1	6470	6.47	0	223000	223	0	63	0	1
80	62.45	1	1	1	4	0	1	1	0	0	0	0	0	1	36.3	0	5	2	12.2	1	20100	20.1	1	363000	363	0	59	1	1
81	72.76	0	2	2	11	1	1	1	0	0	0	0	0	1	36.8	0	5	2	5.11	0	11000	11	0	491000	491	1	79	0	2
82	38.3	0	2	1	3	0	0	0	0	0	0	0	0	1	35.5	0	2	1	29.2	1	11220	11.22	0	364000	364	0	50	1	0
83	63.38	1	1	1	6	1	1	1	0	0	0	0	0	1	36.7	0	4	2	17.2	1	8500	8.5	0	381000	381	0	111	0	1
84	69.01	1	2	1	6	0	0	1	1	0	0	0	0	1	36.5	0	4	2	15	1	9000	9	0	330000	330	0	90	0	1
85	62.62	0	1	3	3	0	0	1	0	0	0	0	0	2	35.1	0	5	2	4.7	0	22500	22.5	1	335000	335	0	69	0	1
86	67.32	1	1	1	3	1	1	1	0	0	0	0	0	1	36.1	0	3	1	11.2	1	7500	7.5	0	308000	308	0	80	0	0
87	51.32	1	1	1	4	1	1	1	1	0	0	0	0	1	37.3	0	4	2	20	1	13700	13.7	1	646000	646	1	101	0	2
88	59.7	1	1	1	3	0	0	1	0	0	0	0	0	1	38.9	1	4	2	15.6	1	21300	21.3	1	519000	519	1	76	0	1
89	51.97	0	1	1	4	1	1	1	1	0	0	0	0	2	36.6	0	4	2	21.9	1	8200	8.2	0	476000	476	1	42	1	2
90	77.39	1	2	1	5	0	0	1	0	0	0	0	0	1	36.4	0	5	2	15.5	1	13400	13.4	1	265000	265	0	86	0	1
91	62.19	1	2	3	7	1	1	1	1	0	0	0	0	2	36.3	0	5	2	7	0	8600	8.6	0	344000	344	0	113	0	1
92	71.89	0	1	1	8	1	1	1	1	0	0	0	0	1	38.2	0	5	2	4.8	0	14200	14.2	1	470000	470	1	84	0	1
93	50.3	1	3	3	3	1	1	0	1	0	0	0	0	1	37.4	0	4	2	11.5	1	15800	15.8	1	310000	310	0	106	0	1
94	38.72	0	1	1	1	0	1	1	1	0	0	0	0	1	36	0	4	2	8.8	0	8000	8	0	412000	412	0	145	0	2
95	48.63	1	1	1	4	0	0	1	1	0	0	0	0	1	36	0	4	2	9.1	0	12900	12.9	1	423000	423	0	105	0	2
96	36.82	0	1	1	3	0	0	1	0	0	0	0	0	1	36.7	0	4	2	9.9	0	17670	17.67	1	464000	464	1	78	0	2
97	69.01	0	1	1	16	0	0	1	0	0	0	0	0	2	34	0	5	2	26.3	1	15900	15.9	1	539000	539	1	15	1	2
98	47.09	1	1	3	7	0	0	0	0	0	0	0	0	1	36	0	5	2	8.4	0	31800	31.8	1	270000	270	0	111	0	2
99	66.63	0	1	3	11	0	0	1	1	0	0	0	0	1	36.9	0	5	2	21.6	1	37000	37	1	548000	548	1	41	1	2
100	60.97	1	1	3	11	1	1	1	1	0	0	0	0	1	36.9	0	5	2	13	1	24200	24.2	1	430000	430	0	59	1	1
